# Supplementary material for: Serological diagnosis of Toxoplasma gondii: analysis of false-positive IgG results and implications
Source: Parasite. 2020 Feb 7;27:7. doi: 10.1051/parasite/2020006 (PMC7006501; doi:10.1051/parasite/2020006)
Supplement: Supplementary Table 1. — Detailed results of all tests performed. [file parasite-27-7-stabl.zip]

Archive with 2 entries (1 files):
- parasite190154-tabl-olm/
- parasite190154-tabl-olm/parasite190154-tabl-olm.xls
