# Supplementary material for: Serological diagnosis of Toxoplasma gondii: analysis of false-positive IgG results and implications
Source: Parasite. 2020 Feb 7;27:7. doi: 10.1051/parasite/2020006 (PMC7006501; doi:10.1051/parasite/2020006)
Supplement: Supplementary Table 1. — Detailed results of all tests performed. [file parasite-27-7-stabl.zip › parasite190154-tabl-olm/parasite190154-tabl-olm.xls]

## Sheet: Supplementary Table 1
		Supplementary Table 1. Detailed results of all tests performed.
		Sample	Sex	RecomLine® immunoblot								LDBio® immunoblot						IgG value IU/mL (Architect)	IgG result (Vidas)	Toxo-Screen	IgG result (Platelia)	IgG result (AxSym)	Toxolatex	Pastorex	Modified Agglutination Test	Toxo-Spot IF
				ROP1c	MIC3	GRA7	GRA8 (p35)	SAG1 (p30)	MAG1	GRA1	rSAG1	30 kDa	31 kDa	33 kDa	40 kDa	45 kDa	Result
		1	F				x										N	10.3	N	N
		2	F				x	x					x		x		N	3.1			N	N
		3	F				x					x	x		x		P	13.9							N
		4	F				x					x	x		x		P	6.8	N						N
		5	M					x									N	9.7	N	N
		6	F				x					x			x		N	5.1	N	N
		7	F														N	3.5			N	N
		8	F				x										N	21.9	N	N
		9	F									x					N	8.8	N		N	N
		10	F				x					x			x		N	8.5	N		N	N
		11	F				x					x			x		N	10.3			N	N	N
		12	F				x					x			x		N	7.8	N	N
		13	F	x								x					N	4.7	N	N
		14	F				x					x			x		N	3.2	N		N	N
		15	F									x					N	5.6	N	N
		16	F									x					N	5.7	N	N
		17	F									x					N	8			N	N
		18	F				x					x			x		N	3.8	N	N
		19	F				x					x			x		N	4.9			N	N
		20	F				x					x			x		N	7.3			N	N	N
		21	F			x	x					x			x		N	3.3	N	N
		22	F														N	3	N	N
		23	F									x					N	3.1	N	N
		24	F				x					x			x		N	5.2	N	N
		25	F			x	x					x	x		x		P	26.4	N	N			N
		26	F				x					x	x		x		P	6.6	N	N			N		N
		27	F				x								x		N	13.5	N	N
		28	F												x		N	5.4	N	N
		29	F				x	x					x		x		N	3.3	N	N
		30	F			x	x								x		N	12.2	N			N
		31	F				x					x	x		x		P	3.7	N	N
		32	F				x					x	x		x		P	7.2	N	N
		33	F				x								x		N	5.1	N	N
		34	F									x					N	4.3		N				N
		35	F			x						x					N	3	N	N				N
		36	M									x					N	3.3	N	N				N
		37	F				x					x	x		x		P	3.7	N	N				N
		38	F			x	x					x	x		x		P	3.4	N	N				N
		39	F			x	x					x	x		x		P	3.5		N				N
		40	F			x	x					x	x		x		P	21.7		N				N
		41	F				x					x	x		x		P	10.4	N	N
		42	F			x	x					x			x		N	9.2	N	N
		43	F			x											N	3.4	N	N
		44	F			x	x					x	x		x		P	30.4	N	N
		45	F				x					x			x		N	4.4	N	N
		46	F			x						x					N	7	N	N
		47	M			x	x	x				x			x		N	4.1	N	N						N
		48	M			x	x					x	x		x		P	6.2	N	N
		49	F			x	x	x				x	x		x		P	10.4	N	N
		50	F				x										N	6.3	N	N
		51	F			x	x					x	x		x		P	15.5	N	N
		52	F			x	x					x	x		x		P	6.5	N	N
		53	F			x	x			x		x	x		x		P	15.2	N	N
		54	F			x						x					N	11.7	N	N
		55	F			x											N	8	N	N
		56	F			x	x										N	7	N	N
		57	F			x	x								x		N	5.2	N	N
		58	F														N	5.2	N	N
		59	F														N	4.6	N	N
		60	F				x					x	x		x		P	3.2	N	N
		61	F				x					x	x	x	x		P	6.4	N				N
		62	F				x					x	x	x	x		P	4.7	N				N
		63	F			x						x			x		N	3.6	N	N
		64	F			x	x								x		N	6.4	N	N
		65	F			x	x					x	x		x		P	6	N	N
		66	M				x								x		N	4.2	N	N
		67	F			x						x					N	22	N	N
		68	F				x					x	x		x		P	17.4	N	N
		69	F				x								x		N	3	N	N
		70	F				x					x	x		x		P	4.3	N	N
		71	F														N	14.9	N	N
		72	M				x										N	4.7	N	N
		73	F			x											N	3.3	N	N
		74	F									x					N	16.6	N	N
		75	F			x	x							x	x		N	4.8	N	N
		76	F			x	x					x			x		N	4.2	N	N
		77	F			x	x					x			x		N	3.8	N	N
		78	F			x	x					x			x		N	5.7	N	N
		79	F				x					x			x		N	59.8	N	N
		80	F				x								x		N	3.9	N	N
		81	F				x								x		N	3	N	N
		82	F	x			x	x									n/a	14.2	N	N
		83	F														n/a	3.8	N	N
		84	F														n/a	6.2	N	N
		85	F				x										n/a	6.2	N	N
		86	F				x										n/a	16.4	N	N
		87	F				x										n/a	32.3	N	N
		88	M					x									n/a	6.1	N	N
		89	F				x										n/a	7.5					N		N
		90	F														n/a	3.5			N	N
		91	F														n/a	68.9			N	N
		92	F				x										n/a	4.2			N	N
		93	F				x										n/a	33.8			N	N
		94	F														n/a	27.5	N		N	N	N
		95	M				x										n/a	10.9	N	N
		96	M					x									n/a	4.4	N	N
		97	F				x										n/a	4.6	N	N
		98	F				x										n/a	11	N	N
		99	F				x										n/a	11.4	N	N
		100	F														n/a	3	N	N
		101	M	x			x	x									n/a	13.6	N	N	N
		102	F				x										n/a	3.2			N	N
		103	F				x										n/a	4.3	N		N	N
		104	F				x										n/a	13.9	N		N	N
		105	F				x										n/a	10.7	N		N	N	N
		106	F														n/a	5.1	N		N
		107	F			x											n/a	9.4	N		N
		108	F				x										n/a	8.2	N			N
		109	F				x										n/a	3	N	N
		110	F				x										n/a	23.8	N	N
		111	F				x										n/a	24	N	N
		112	F				x										n/a	21.6	N	N
		113	F				x										n/a	20.1	N	N
		114	F				x										n/a	3.9	N	N
		115	F				x										n/a	7.7	N	N
		116	F														n/a	6.9	N			N
		117	F				x										n/a	7	N	N
		118	F				x		x								n/a	4	N	N
		119	F				x										n/a	3	N	N
		120	F														n/a	3.1	N	N
		121	F				x										n/a	11.8	N	N
		122	F				x										n/a	5.7	N	N
		123	F				x										n/a	4.1	N	N
		124	F				x										n/a	6.1	N	N
		125	F				x										n/a	8.3		N			N
		126	F				x										n/a	8.2	N	N
		127	M		x		x										n/a	9.1	N	N
		128	F			x											n/a	3.1	N	N
		129	F				x										n/a	27.7	N	N
		130	F				x										n/a	5.1	N	N						N
		131	F				x										n/a	5.2	N	N						N
		132	F														n/a	18.8	N	N						N
		133	F				x										n/a	4	N	N
		134	F				x										n/a	21.9	N	N
		135	M				x										n/a	4.5		N	N
		136	F				x										n/a	11.6	N		N
		137	F				x										n/a	5.8	N		N
		138	F														n/a	4.7	N		N
		139	F														n/a	4.3	N		N
		140	F														n/a	4.4	N	N
		141	F				x										n/a	13.1	N	N
		142	F				x										n/a	4.8	N	N						N
		143	F														n/a	4.4	N	N						N
		144	F			x	x										n/a	3.8	N	N						N
		145	M			x	x			x							n/a	3	N	N						N
		146	F			x	x		x								n/a	3.3	N	N
		147	F				x										n/a	3.9		N	N
		148	F	x		x				x							n/a	5.2		N	N
		149	F														n/a	3.7		N	N
		150	F	x													n/a	3		N	N
		151	F			x											n/a	14.7		N	N
		152	F							x							n/a	5		N	N
		153	F			x				x							n/a	16.3		N	N
		154	F				x										n/a	5		N	N
		155	F			x	x										n/a	3.4		N	N
		156	F	x		x	x										n/a	5.5		N	N
		157	F			x	x										n/a	17		N	N
		158	F				x										n/a	12.6		N	N
		159	M				x										n/a	3.8		N	N
		160	F			x											n/a	11.7		N	N
		161	M														n/a	6.3		N	N
		162	F			x	x										n/a	9.6		N	N
		163	F				x										n/a	3.6		N	N
		164	F			x											n/a	3.8	N	N
		165	M				x										n/a	235.1	N	N
		166	F														n/a	3.4	N	N
		167	F	x		x	x										n/a	3.5	N	N
		168	M				x										n/a	5.1	N	N
		169	M				x										n/a	5.3	N	N
		170	M				x										n/a	9.4		N	N
		171	F			x	x										n/a	4.1		N	N
		172	F			x	x										n/a	6		N	N
		173	F			x	x										n/a	3.2		N	N
		174	F														n/a	41.5		N	N
		175	F														n/a	10.5		N	N
		176	F	x			x										n/a	12.7		N	N
		177	F				x										n/a	6.5		N	N
		178	F				x										n/a	3.7		N	N
		179	F				x	x									n/a	4.4		N	N
		180	M		x												n/a	6.2		N	N
		181	F			x	x										n/a	4.3		N	N
		182	F				x			x							n/a	7.5		N	N
		183	F				x										n/a	3.1		N	N
		184	M				x										n/a	14.9		N	N
		185	F	x			x										n/a	3.7		N	N
		186	F														n/a	3.1		N	N
		187	F	x			x										n/a	3.1		N	N
		188	F				x										n/a	3.6		N	N
		189	F				x										n/a	4.9		N	N
